# Supplementary material for: ADAR1 RNA editing regulates endothelial cell functions via the MDA-5 RNA sensing signaling pathway
Source: Life Sci Alliance. 2021 Dec 30;5(3):e202101191. doi: 10.26508/lsa.202101191 (PMC8739526; doi:10.26508/lsa.202101191)
Supplement: Supplementary file 1 [file LSA-2021-01191_TableS1.xlsx]

## Sheet: Sheet 1
Gene	Read count				Normalized Expression				Differential test result
Gene	EC1 CON	EC2 CON	EC1 TM	EC2 TM	EC1 CON	EC2 CON	EC1 TM	EC2 TM	baseMean	log2FoldChange	lfcsE	stat	pvalue	padj
4933433H22Rik	0	0	76	72	0	0	6.42055	5.69691	33.5359	8.3645	1.56237	5.35372	8.61621e-08	9.89961e-06
Oas1h	0	0	58	95	0	0	6.03582	6.09009	32.5518	8.32821	1.55585	5.35285	8.65796e-08	9.89961e-06
Mx2	0	0	43	46	0	0	5.61176	5.06618	19.8887	7.61161	1.61943	4.70019	2.59919e-06	0.000217772
Cd274	0	0	34	39	0	0	5.28074	4.83573	16.1825	7.3149	1.65112	4.43027	9.41134e-06	0.000662818
Zbp1	0	0	19	48	0	0	4.47021	5.12578	13.5961	7.07465	1.68831	4.19037	2.78499e-05	0.0016812
Ifit3	1	0	61	115	1.09502	0	6.1075	6.36203	37.1272	7.06743	1.53836	4.59413	4.34551e-06	0.000343366
Hap1	0	0	28	29	0	0	5.00856	4.42562	12.7851	6.97347	1.7004	4.10108	4.11228e-05	0.00235101
Tenm4	0	0	21	29	0	0	4.60839	4.42562	10.8484	6.74048	1.73394	3.88737	0.000101336	0.00495433
Gm7030	0	1	49	80	0	1.1201	5.79658	5.84613	27.7358	6.63892	1.56377	4.24545	2.18159e-05	0.00134196
Tuba8	1	2	212	132	1.09502	1.74297	7.8897	6.55868	82.4182	6.61805	0.967911	6.83746	8.06119e-12	2.30431e-09
Mthfd2	0	0	14	30	0	0	4.0527	4.47229	9.08546	6.49104	1.78514	3.63614	0.00027675	0.0113491
Gm4951	0	0	13	30	0	0	3.95246	4.47229	8.80879	6.44745	1.79601	3.58988	0.000330826	0.0128612
Ifit1bl1	2	0	94	126	1.71032	0	6.72398	6.49229	48.4392	6.44291	1.13584	5.67238	1.40827e-08	2.10568e-06
Pyhin1	0	0	18	22	0	0	4.39582	4.04828	8.80225	6.43714	1.7938	3.58856	0.000332515	0.0128753
Oas1a	0	0	12	31	0	0	3.84472	4.5175	8.70585	6.432	1.80259	3.56821	0.000359435	0.0137533
Il27	0	0	15	24	0	0	4.14643	4.16652	8.31971	6.35977	1.80932	3.51501	0.000439735	0.0165011
LOC105245869	0	0	9	32	0	0	3.46278	4.56133	8.04958	6.32272	1.83938	3.43742	0.000587283	0.0206804
Oas3	0	0	9	31	0	0	3.46278	4.5175	7.87584	6.29092	1.8452	3.40934	0.000651192	0.0223637
Psmb8	0	0	13	24	0	0	3.95246	4.16652	7.76637	6.26259	1.83272	3.4171	0.000632922	0.021891
Psmb9	0	0	13	23	0	0	3.95246	4.10861	7.59264	6.22933	1.8401	3.38531	0.00071097	0.0237454
Mndal	0	0	11	25	0	0	3.72829	4.2222	7.38677	6.19327	1.85342	3.34153	0.000833175	0.0271733
Iigp1	2	0	62	131	1.71032	0	6.13062	6.54782	40.4544	6.18593	1.15498	5.35588	8.51414e-08	9.89961e-06
Med28	0	0	19	10	0	0	4.47021	3.01179	6.9941	6.09527	1.9031	3.20282	0.0013609	0.0391372
Apobr	0	2	80	87	0	1.74297	6.49371	5.96512	37.8089	6.07184	1.1633	5.2195	1.79409e-07	1.93742e-05
Ptger2	0	0	8	26	0	0	3.30912	4.27581	6.73049	6.06364	1.89873	3.19352	0.00140549	0.0401762
1700048O20Rik	0	0	6	29	0	0	2.9418	4.42562	6.69836	6.06069	1.91948	3.15746	0.00159151	0.0440679
Clic5	0	0	15	15	0	0	4.14643	3.53587	6.75609	6.05258	1.88838	3.20518	0.00134979	0.0390434
Arap2	0	0	11	20	0	0	3.72829	3.91947	6.51809	6.00959	1.89642	3.16891	0.00153014	0.042981
Igtp	0	0	14	15	0	0	4.0527	3.53587	6.47942	5.9932	1.90274	3.14977	0.001634	0.0448612
Chac1	0	0	13	16	0	0	3.95246	3.62118	6.37649	5.97209	1.90633	3.13277	0.00173167	0.0467504
Cxcl10	0	0	11	19	0	0	3.72829	3.85048	6.34435	5.96985	1.90674	3.13092	0.0017426	0.0467853
Gm4841	25	5	952	912	4.87795	2.77991	10.0519	9.33402	430.006	5.68807	0.984241	5.77914	7.5083e-09	1.23683e-06
Rsad2	3	6	217	324	2.14029	3.0075	7.92319	7.84504	118.821	5.55034	0.600842	9.23761	2.52057e-20	2.04145e-17
Phf11d	0	3	56	121	0	2.1766	5.98598	6.43454	37.3559	5.46546	1.00587	5.43356	5.52402e-08	6.79594e-06
Tmprss2	11	12	690	503	3.75465	3.91489	9.58801	8.47737	284.631	5.45398	0.47734	11.4258	3.10883e-30	6.04295e-27
9330175E14Rik	9	6	353	478	3.48871	3.0075	8.62287	8.40403	184.828	5.45124	0.492117	11.0771	1.62008e-28	2.62427e-25
Ifit1bl2	2	0	41	48	1.71032	0	5.54448	5.12578	20.2242	5.15985	1.25203	4.12118	3.76929e-05	0.00220685
Ifih1	2	0	36	53	1.71032	0	5.36114	5.26484	19.7096	5.12489	1.25305	4.08992	4.31519e-05	0.00243834
Ifit2	15	2	297	402	4.17333	1.74297	8.37435	8.15502	156.634	5.03613	1.08625	4.63624	3.54809e-06	0.000284991
Vegfa	2	0	35	47	1.71032	0	5.3215	5.09629	18.3905	5.02092	1.26759	3.96101	7.46335e-05	0.0038177
Cmpk2	1	5	86	157	1.09502	2.77991	6.59693	6.80647	52.7415	4.94765	0.763753	6.47807	9.2902e-11	2.00648e-08
H2-Q4	3	8	151	290	2.14029	3.37698	7.40264	7.68583	95.2137	4.92594	0.588409	8.37162	5.68316e-17	3.06859e-14
Sp100	1	1	16	65	1.09502	1.1201	4.23444	5.55234	16.2704	4.84706	1.31121	3.69663	0.000218478	0.00938056
Ifit3b	5	0	58	124	2.74003	0	6.03582	6.46947	38.9437	4.78122	0.863446	5.53738	3.07039e-08	4.08782e-06
Mir6381	106	119	2823	4426	6.92402	7.13608	11.6192	11.6111	1612.03	4.64357	0.252927	18.3593	2.78159e-75	2.70342e-71
Oasl1	2	0	21	45	1.71032	0	4.60839	5.03543	14.1696	4.63963	1.32877	3.49168	0.000479989	0.0174804
Krtcap2	26	12	422	746	4.93264	3.91489	8.87985	9.04466	256.762	4.56212	0.391194	11.662	1.99239e-31	4.84101e-28
Aim2	2	2	45	71	1.71032	1.74297	5.67603	5.67712	25.8871	4.49187	0.955652	4.70032	2.59754e-06	0.000217772
Oasl2	5	0	44	100	2.74003	0	5.64425	6.16303	30.9007	4.43578	0.906395	4.89387	9.88732e-07	8.98082e-05
Gbp2	4	1	40	89	2.4711	1.1201	5.50963	5.99739	27.8923	4.27742	0.902467	4.7397	2.14039e-06	0.00018652
Slfn10-ps	3	0	25	48	2.14029	0	4.85043	5.12578	16.0682	4.21733	1.16445	3.62172	0.000292655	0.0117365
Ifit1	10	26	147	833	3.6278	4.97793	7.36414	9.20352	195.383	4.21585	1.0626	3.96749	7.26343e-05	0.00373509
Isg15	1	6	44	126	1.09502	3.0075	5.64425	6.49229	36.0157	4.14359	0.813632	5.09271	3.52977e-07	3.61114e-05
Ly6e	6	8	134	137	2.96661	3.37698	7.2314	6.61176	64.7409	3.9744	0.597051	6.65672	2.80009e-11	6.80352e-09
Tap2	1	2	25	34	1.09502	1.74297	4.85043	4.6452	13.6547	3.95111	1.1802	3.34784	0.000814428	0.0267413
A430088P11Rik	1	2	17	46	1.09502	1.74297	4.31738	5.06618	13.5262	3.9472	1.19365	3.30684	0.000943537	0.0299681
Hspb8	6	16	153	280	2.96661	4.30582	7.42151	7.63545	97.0829	3.90476	0.509101	7.6699	1.72124e-14	7.27338e-12
Tap1	19	15	234	431	4.49743	4.21756	8.03157	8.25517	148.966	3.90117	0.415852	9.38115	6.52564e-21	6.34227e-18
Slc4a5	8	6	118	144	3.33476	3.0075	7.04926	6.68293	61.5115	3.9008	0.591914	6.59015	4.39374e-11	1.01673e-08
Hspbap1	15	19	323	280	4.17333	4.54218	8.49508	7.63545	147.394	3.87567	0.456156	8.49638	1.95599e-17	1.11825e-14
Sp110	3	0	26	28	2.14029	0	4.90509	4.37739	12.8702	3.87062	1.23308	3.13899	0.00169534	0.0462837
Tldc2	3	1	42	24	2.14029	1.1201	5.57851	4.16652	16.8821	3.83309	1.09782	3.49155	0.00048022	0.0174804
H2-K1	11	9	100	286	3.75465	3.53139	6.81243	7.66589	82.8545	3.81894	0.542178	7.04371	1.87193e-12	6.27354e-10
Hk2	1	2	24	29	1.09502	1.74297	4.79362	4.42562	12.5094	3.81401	1.20623	3.16193	0.00156728	0.0436459
Ifi44	5	1	35	76	2.74003	1.1201	5.3215	5.77344	24.5211	3.80274	0.894395	4.25174	2.12116e-05	0.00132151
4933406M09Rik	9	1	80	85	3.48871	1.1201	6.49371	5.93211	39.6178	3.74838	0.74797	5.0114	5.40347e-07	5.35881e-05
Gbp6	2	2	22	45	1.71032	1.74297	4.67281	5.03543	15.0065	3.66217	1.07577	3.40422	0.000663526	0.0225997
Slfn2	4	3	44	70	2.4711	2.1766	5.64425	5.65706	26.2582	3.65948	0.825938	4.43069	9.39318e-06	0.000662818
Cyb5r1	7	5	71	125	3.1624	2.77991	6.32356	6.48092	44.6562	3.64886	0.650209	5.61183	2.00193e-08	2.86128e-06
Isg20	2	2	19	47	1.71032	1.74297	4.47021	5.09629	14.524	3.61415	1.09019	3.31516	0.000915897	0.0293845
Ifi203	5	0	22	58	2.74003	0	4.67281	5.39166	17.517	3.57068	1.04938	3.40265	0.000667366	0.0225997
Tbxas1	4	9	101	80	2.4711	3.53139	6.82666	5.84613	45.4466	3.53454	0.682253	5.18069	2.21071e-07	2.33542e-05
Cln3	42	27	433	570	5.60641	5.03068	8.91689	8.65729	237.761	3.52748	0.355665	9.91797	3.47748e-23	4.82824e-20
Stat2	9	9	98	164	3.48871	3.53139	6.78355	6.86885	60.5639	3.48845	0.556624	6.26716	3.67684e-10	7.14705e-08
Parp9	164	259	2453	3630	7.54945	8.25251	11.4165	11.3252	1426.28	3.48545	0.280703	12.4168	2.11749e-35	6.85995e-32
Trib3	4	2	33	49	2.4711	1.74297	5.2388	5.15469	19.2863	3.41884	0.926661	3.68942	0.000224762	0.00953915
Ndufa4l2	8	4	69	91	3.33476	2.50956	6.28285	6.02896	38.1865	3.40165	0.682805	4.98188	6.29697e-07	6.12002e-05
Xdh	2	5	32	60	1.71032	2.77991	5.1956	5.43942	21.2197	3.31999	0.882857	3.7605	0.000169574	0.00770135
Enpp4	5	6	59	80	2.74003	3.0075	6.06011	5.84613	33.2568	3.31516	0.71039	4.66668	3.06107e-06	0.000250005
Phgdh	4	2	23	57	2.4711	1.74297	4.73448	5.36717	17.9095	3.30988	0.955125	3.46539	0.000529469	0.0189886
Iars	2	3	22	43	1.71032	2.1766	4.67281	4.97188	14.9392	3.30098	1.02683	3.21473	0.00130569	0.0383383
A930015D03Rik	23	31	272	395	4.76191	5.22428	8.2479	8.12977	158.79	3.2713	0.383841	8.52255	1.56075e-17	9.48057e-15
Samhd1	2	5	29	59	1.71032	2.77991	5.05764	5.41574	20.2159	3.24399	0.896403	3.6189	0.000295857	0.0117365
Rcbtb1	8	11	113	103	3.33476	3.79803	6.98728	6.20509	54.4057	3.22313	0.594352	5.42293	5.86307e-08	7.1229e-06
Ifi204	6	6	37	117	2.96661	3.0075	5.39972	6.38661	33.8689	3.21832	0.724212	4.44389	8.83452e-06	0.000631344
B2m	11	8	72	161	3.75465	3.37698	6.34348	6.84244	53.1106	3.20076	0.580718	5.51173	3.55322e-08	4.54391e-06
Gls	243	177	2341	1939	8.1142	7.7055	11.3491	10.421	1099.93	3.09196	0.324998	9.51378	1.83866e-21	1.98555e-18
3110062M04Rik	1069	1439	11050	16170	10.2474	10.7227	13.5876	13.4801	6559.01	3.08269	0.247861	12.4372	1.64166e-35	6.85995e-32
Tgtp1	7	4	52	64	3.1624	2.50956	5.88081	5.53045	28.5215	3.07304	0.747124	4.11316	3.90284e-05	0.00224448
Eif3c	47	56	440	666	5.76553	6.06011	8.93998	8.88134	265.854	3.06354	0.321714	9.52255	1.68988e-21	1.98555e-18
4932438H23Rik	4	5	47	38	2.4711	2.77991	5.73757	4.79958	22.089	2.97221	0.847502	3.50702	0.000453148	0.0168741
Fcgr1	1	7	26	58	1.09502	3.20404	4.90509	5.39166	19.5017	2.96587	0.922235	3.21596	0.0013001	0.0383383
Gbp7	20	13	101	236	4.56823	4.02299	6.82666	7.39017	78.0013	2.93098	0.494219	5.93054	3.01945e-09	5.14843e-07
Tmem222	8	8	61	96	3.33476	3.37698	6.1075	6.10497	37.9623	2.92879	0.638687	4.58564	4.526e-06	0.000351906
Nup62-il4i1	60	61	424	770	6.11207	6.18171	8.88665	9.09026	284.415	2.91442	0.312349	9.33066	1.05209e-20	9.29572e-18
Daxx	28	25	216	272	5.03618	4.92317	7.91655	7.59385	121.6	2.87248	0.406392	7.06824	1.56906e-12	5.44631e-10
Olfr99	18	12	123	152	4.42297	3.91489	7.10869	6.7602	68.6727	2.87043	0.506556	5.66655	1.457e-08	2.14555e-06
Gbp5	9	16	81	137	3.48871	4.30582	6.51143	6.61176	53.1306	2.74376	0.556443	4.93089	8.18545e-07	7.61018e-05
Gbp3	10	8	63	89	3.6278	3.37698	6.15337	5.99739	37.8409	2.72981	0.629548	4.33614	1.45008e-05	0.000957046
Mitd1	8	15	62	139	3.33476	4.21756	6.13062	6.63245	47.6705	2.7054	0.591107	4.57683	4.72079e-06	0.000364138
Rarg	6	5	37	54	2.96661	2.77991	5.39972	5.29111	22.6435	2.69486	0.7882	3.419	0.000628521	0.021848
Kdm7a	74	39	459	383	6.41068	5.54755	9.00085	8.08542	224.491	2.63933	0.405551	6.50802	7.61457e-11	1.68195e-08
Ifrd1	8	6	45	66	3.33476	3.0075	5.67603	5.5739	27.7632	2.63357	0.715631	3.68007	0.000233169	0.00985293
Ccdc146	41	26	241	268	5.57237	4.97793	8.07393	7.57259	131.621	2.61784	0.409076	6.3994	1.5599e-10	3.22567e-08
Mir1932	8	3	33	52	3.33476	2.1766	5.2388	5.23808	21.1705	2.59007	0.823191	3.14637	0.00165308	0.0452572
Il23a	14	3	58	63	4.07949	2.1766	6.03582	5.50823	31.6227	2.53227	0.732617	3.45647	0.000547295	0.0194952
Mtbp	11	22	81	170	3.75465	4.74522	6.51143	6.92025	61.086	2.51336	0.532872	4.71662	2.3979e-06	0.000204431
Gm14092	12	7	72	52	3.87125	3.20404	6.34348	5.23808	34.164	2.46175	0.692822	3.55322	0.000380552	0.0144476
Chrnb2	70	76	447	563	6.33148	6.49498	8.96271	8.63951	261.725	2.45905	0.318912	7.71075	1.2508e-14	5.52568e-12
Irf1	9	6	41	65	3.48871	3.0075	5.54448	5.55234	26.7535	2.45684	0.718209	3.42079	0.000624398	0.0218292
Mars	105	64	396	808	6.91046	6.25005	8.7883	9.15963	296.293	2.43122	0.331839	7.3265	2.36239e-13	9.18404e-11
Ranbp6	22	18	101	176	4.7002	4.46762	6.82666	6.96988	69.5192	2.41222	0.476415	5.06328	4.12097e-07	4.17205e-05
Parp12	15	8	62	93	4.17333	3.37698	6.13062	6.05985	39.6128	2.39836	0.610695	3.92727	8.59162e-05	0.00434906
Dok1	25	33	173	211	4.87795	5.31214	7.59778	7.22964	100.534	2.39825	0.426996	5.61658	1.94776e-08	2.82542e-06
Vat1	200	190	1109	1424	7.83436	7.80728	10.2719	9.97606	661.595	2.36699	0.265934	8.90067	5.55123e-19	4.15019e-16
Ccdc24	57	62	315	471	6.03917	6.20485	8.459	8.38281	201.779	2.36495	0.330512	7.1554	8.3428e-13	3.1186e-10
Pml	11	4	42	55	3.75465	2.50956	5.57851	5.31691	25.274	2.36161	0.755414	3.12624	0.00177058	0.0474056
Phrf1	33	42	204	278	5.26654	5.65226	7.83444	7.62516	125.438	2.33845	0.389069	6.01037	1.85101e-09	3.27091e-07
Zc3hav1	11	16	64	113	3.75465	4.30582	6.17578	6.33703	44.799	2.32703	0.571808	4.0696	4.70933e-05	0.00260057
Nans	12	18	82	108	3.87125	4.46762	6.52894	6.27257	49.7413	2.32095	0.55131	4.20989	2.55494e-05	0.00155197
A230050P20Rik	20	29	111	207	4.56823	5.13072	6.96172	7.20221	80.2117	2.30391	0.457563	5.03517	4.77422e-07	4.78358e-05
Dtx3l	101	132	550	935	6.8549	7.28464	9.26132	9.3699	378.931	2.29136	0.294179	7.78898	6.75514e-15	3.12634e-12
Mir6385	16	20	101	112	4.26143	4.61308	6.82666	6.32437	57.3361	2.25043	0.522393	4.30792	1.64799e-05	0.00106072
Gm9839	17	5	59	68	4.34446	2.77991	6.06011	5.61608	34.1404	2.21964	0.682758	3.25099	0.00115005	0.035326
Slfn5	32	38	160	261	5.22332	5.51088	7.48568	7.53461	108.92	2.21564	0.399228	5.54982	2.85962e-08	3.92809e-06
Helz2	12	21	78	116	3.87125	4.68066	6.45759	6.37437	50.8649	2.19385	0.546453	4.01472	5.95171e-05	0.00312674
Ghitm	15	22	93	121	4.17333	4.74522	6.7087	6.43454	56.9759	2.19195	0.518443	4.22796	2.35821e-05	0.00144147
Polh	11	10	65	48	3.75465	3.67086	6.19784	5.12578	32.102	2.17595	0.686301	3.17055	0.0015215	0.0428621
Stard6	39	45	209	270	5.50177	5.74988	7.86922	7.58326	127.896	2.17498	0.382821	5.68147	1.33544e-08	2.0343e-06
Fam212a	137	113	679	680	7.29144	7.06198	9.56486	8.91129	374.742	2.15154	0.320032	6.72291	1.78131e-11	4.67907e-09
Gbp9	13	15	73	79	3.97912	4.21756	6.36314	5.8283	41.6433	2.12999	0.588066	3.62203	0.000292298	0.0117365
Gm5415	30	12	112	112	5.13278	3.91489	6.97455	6.32437	61.9285	2.12673	0.545197	3.90084	9.58599e-05	0.00477776
Bst2	18	16	70	123	4.42297	4.30582	6.30335	6.45792	50.0914	2.12374	0.532091	3.9913	6.57113e-05	0.00343359
Errfi1	21	11	64	114	4.63572	3.79803	6.17578	6.34959	46.2792	2.09648	0.565644	3.70636	0.000210261	0.00920506
Ifi27	23	10	70	110	4.76191	3.67086	6.30335	6.2987	47.5056	2.08825	0.569797	3.66489	0.000247442	0.0103214
Cpsf2	13	19	60	116	3.97912	4.54218	6.084	6.37437	45.5953	2.06035	0.561162	3.67157	0.000241066	0.0101425
Has2os	8	24	68	103	3.33476	4.86626	6.26207	6.20509	45.5971	2.04931	0.603298	3.39685	0.000681665	0.0229242
Top3a	17	27	98	130	4.34446	5.03068	6.78355	6.53689	61.8649	2.02972	0.501385	4.04822	5.16077e-05	0.00280209
Gm15800	42	25	143	203	5.60641	4.92317	7.32458	7.17426	93.2055	2.02286	0.432073	4.68175	2.84435e-06	0.000234273
Lgals3bp	12	22	60	122	3.87125	4.74522	6.084	6.44627	47.2074	2.01195	0.564854	3.56189	0.000368191	0.0140331
Lipt1	111	55	364	477	6.98998	6.0345	8.66703	8.40102	229.037	2.01111	0.364115	5.52329	3.3271e-08	4.36974e-06
Chmp4b	50	61	197	387	5.8532	6.18171	7.78429	8.10035	152.363	1.9941	0.362206	5.50542	3.68292e-08	4.6486e-06
Pfkfb4	32	20	124	128	5.22332	4.61308	7.12028	6.51476	70.8108	1.97965	0.488935	4.04891	5.14571e-05	0.00280209
Bahcc1	30	37	138	200	5.13278	5.47326	7.27356	7.15293	91.4138	1.97963	0.421569	4.69587	2.65474e-06	0.000220525
Irgm1	14	15	66	75	4.07949	4.21756	6.21957	5.75469	39.2824	1.96391	0.592413	3.3151	0.000916093	0.0293845
Ccdc85b	1490	1845	5329	11945	10.7261	11.081	12.5356	13.0432	4469.85	1.94793	0.261117	7.45997	8.65436e-14	3.50466e-11
Sytl1	174	155	672	936	7.6344	7.515	9.54992	9.37144	439.064	1.94394	0.274975	7.06954	1.55451e-12	5.44631e-10
Trim12c	237	171	821	1171	8.07826	7.65599	9.8385	9.69417	542.652	1.94103	0.277474	6.99536	2.64579e-12	8.03576e-10
Parp14	44	34	159	220	5.67218	5.35414	7.47669	7.28951	103.648	1.93667	0.40358	4.79873	1.59671e-06	0.000142371
Unc45b	17	20	77	102	4.34446	4.61308	6.43919	6.1912	49.2294	1.93295	0.533801	3.6211	0.000293351	0.0117365
Kcnh4	38	25	149	138	5.46514	4.92317	7.38352	6.62214	82.4898	1.90722	0.471741	4.04294	5.27854e-05	0.0028188
Clic4	147	198	687	960	7.39246	7.86652	9.58173	9.40791	452.119	1.90524	0.289009	6.59232	4.33019e-11	1.01673e-08
2310015A10Rik	21	17	90	83	4.63572	4.38898	6.66185	5.89833	49.7676	1.90347	0.553645	3.43806	0.000585894	0.0206804
March5	23	12	71	87	4.76191	3.91489	6.32356	5.96512	44.3466	1.85162	0.573915	3.2263	0.00125403	0.0372719
Tmem132a	23	33	114	140	4.76191	5.31214	6.99989	6.64269	71.3341	1.85008	0.471013	3.92787	8.57003e-05	0.00434906
Emc9	249	345	1101	1650	8.14927	8.66498	10.2615	10.1884	755.33	1.84986	0.272844	6.77992	1.20243e-11	3.33897e-09
Zfp296	97	101	364	540	6.79712	6.9013	8.66703	8.57949	249.078	1.83378	0.305503	6.00247	1.94338e-09	3.37281e-07
Vars	56	41	158	290	6.01403	5.61819	7.46764	7.68583	120.743	1.82115	0.384449	4.73704	2.16862e-06	0.00018652
N4bp1	28	13	77	102	5.03618	4.02299	6.43919	6.1912	50.2464	1.79277	0.551081	3.25318	0.00114121	0.0352107
F2rl2	61	32	198	193	6.13558	5.26888	7.79156	7.1019	113.79	1.78698	0.438859	4.07188	4.66361e-05	0.00259004
Cactin	18	18	62	97	4.42297	4.46762	6.13062	6.11971	43.9211	1.7779	0.549679	3.23444	0.00121882	0.0365084
9530052E02Rik	53	103	230	465	5.93586	6.92935	8.00679	8.36437	187.622	1.74441	0.382926	4.55546	5.22705e-06	0.000400013
Slfn5os	610	793	2599	3328	9.43892	9.86369	11.4999	11.2	1684.54	1.74379	0.25996	6.70792	1.97418e-11	5.04923e-09
Camk2n2	110	96	403	443	6.97703	6.82868	8.81353	8.29466	245.134	1.73037	0.328079	5.27424	1.33307e-07	1.47229e-05
Numa1	376	202	1045	1344	8.74214	7.89525	10.1862	9.89273	680.997	1.72125	0.312101	5.51503	3.48726e-08	4.51902e-06
B3gnt2	32	28	83	180	5.22332	5.08157	6.54624	7.00205	70.7426	1.72048	0.463197	3.71435	0.000203727	0.00895939
Zeb2os	91	129	395	522	6.70585	7.25169	8.78467	8.53071	260.746	1.71767	0.324031	5.30093	1.15211e-07	1.28705e-05
Iqgap2	30	25	99	129	5.13278	4.92317	6.79806	6.52587	64.927	1.71558	0.473236	3.62521	0.000288731	0.0117365
Ddit3	136	189	563	781	7.28094	7.7997	9.29497	9.11069	381.214	1.69883	0.299041	5.68094	1.3396e-08	2.0343e-06
Csf1	24	31	80	149	4.8211	5.22428	6.49371	6.7317	63.2014	1.66489	0.479354	3.47319	0.000514303	0.018513
Fads2	30	38	107	171	5.13278	5.51088	6.9092	6.92864	78.0789	1.66118	0.439841	3.77678	0.000158869	0.00728326
Fndc3a	33	27	101	139	5.26654	5.03068	6.82666	6.63245	68.5901	1.65596	0.460601	3.59521	0.00032413	0.0126515
Furin	89	92	333	348	6.6741	6.76783	8.53894	7.9477	202.457	1.60992	0.346092	4.65171	3.29199e-06	0.000266624
Shisa5	83	35	205	242	6.57443	5.39495	7.84147	7.42617	131.035	1.60914	0.430363	3.73904	0.000184728	0.00823564
Vcan	34	20	93	110	5.30851	4.61308	6.7087	6.2987	59.6482	1.59241	0.50486	3.15417	0.00160957	0.0444415
AI413582	78	60	181	368	6.48576	6.1582	7.66266	8.028	151.936	1.5902	0.359605	4.42206	9.77631e-06	0.000678685
Fam171a2	47	34	107	210	5.76553	5.35414	6.9092	7.22283	88.3362	1.57279	0.425549	3.69592	0.000219095	0.00938056
Tor1aip2	1684	1997	5601	8453	10.9026	11.1952	12.6074	12.5444	4033.52	1.57179	0.233271	6.73806	1.60512e-11	4.33339e-09
Ogfr	73	62	180	341	6.39129	6.20485	7.65471	7.9185	146.175	1.55602	0.355358	4.37875	1.19363e-05	0.000807095
Angptl6	295	414	936	1816	8.39304	8.92742	10.0274	10.3266	770.301	1.55362	0.279971	5.54921	2.86958e-08	3.92809e-06
Erp29	55	43	183	165	5.98844	5.68554	7.67844	6.87754	106.232	1.5508	0.429003	3.61488	0.000300487	0.0118717
Ccdc64b	71	51	162	301	6.35169	5.92729	7.5035	7.73928	130.622	1.53632	0.373413	4.11427	3.88405e-05	0.00224448
Atrip	56	29	153	138	6.01403	5.13072	7.42151	6.62214	89.5899	1.502	0.473157	3.17443	0.00150132	0.0425403
Znfx1	81	136	253	561	6.53962	7.32744	8.14378	8.63439	227.489	1.48361	0.359137	4.13104	3.61128e-05	0.00212716
Plagl1	53	60	147	259	5.93586	6.1582	7.36414	7.52357	116.824	1.46113	0.377661	3.86889	0.00010933	0.00520872
Muc1	58	47	167	191	6.06388	5.81147	7.54712	7.08698	108.255	1.45459	0.400371	3.63311	0.00028003	0.0114353
Abl2	76	72	220	293	6.44871	6.41786	7.94292	7.70061	152.516	1.45365	0.348389	4.17248	3.01301e-05	0.00179653
Zranb3	56	59	165	235	6.01403	6.13429	7.52983	7.38408	118.166	1.44711	0.374699	3.86207	0.000112431	0.00533033
3010026O09Rik	110	79	292	337	6.97703	6.55022	8.34993	7.90155	191.246	1.42076	0.347735	4.08576	4.39324e-05	0.00246809
0610038B21Rik	160	151	417	647	7.51402	7.47749	8.86269	8.83967	313.392	1.41144	0.285169	4.94949	7.44074e-07	7.08986e-05
Baz2a	301	305	876	1153	8.42201	8.48766	9.93195	9.67184	609.605	1.40613	0.262174	5.36333	8.17021e-08	9.68369e-06
Sult6b1	171	207	545	713	7.60943	7.93038	9.24817	8.97952	378.938	1.39617	0.289898	4.81605	1.46425e-06	0.000131769
Wbp4	304	335	938	1163	8.43627	8.62265	10.0305	9.68429	637.712	1.38878	0.268812	5.16635	2.38708e-07	2.49463e-05
Apc2	130	106	343	427	7.21628	6.97044	8.58152	8.24176	233.97	1.37905	0.318897	4.32444	1.52922e-05	0.000990834
Mcc	136	112	415	342	7.28094	7.04925	8.85577	7.92271	242.428	1.34871	0.365538	3.68965	0.000224566	0.00953915
Trex1	111	67	268	291	6.98998	6.31529	8.22659	7.69077	173.523	1.34856	0.374165	3.60419	0.000313129	0.0122714
C77080	133	155	358	578	7.24897	7.515	8.64311	8.67735	278.892	1.32897	0.297179	4.47195	7.75093e-06	0.000570691
Perm1	472	399	1166	1603	9.0695	8.87429	10.3441	10.1467	840.645	1.32655	0.25245	5.2547	1.48269e-07	1.61913e-05
Zbtb22	95	96	259	342	6.76733	6.82868	8.17748	7.92271	183.686	1.31491	0.330149	3.98278	6.81134e-05	0.00354007
Med26	236	92	419	601	8.07219	6.76783	8.86958	8.73351	310.001	1.29576	0.379996	3.40993	0.000649796	0.0223637
Ankrd13a	48	53	113	211	5.79535	5.98189	6.98728	7.22964	95.7631	1.28947	0.402718	3.20193	0.00136511	0.0391372
Ccdc167	2373	2664	6389	9210	11.3972	11.6108	12.7973	12.6681	4756.42	1.27803	0.229279	5.57411	2.48803e-08	3.50452e-06
Myo10	80	80	186	316	6.52189	6.56818	7.70179	7.80913	150.429	1.27213	0.343849	3.69967	0.000215877	0.00936878
Shmt1	75	59	158	258	6.42982	6.13429	7.46764	7.51802	125.369	1.26517	0.367619	3.44153	0.000578433	0.0205175
Ppat	85	97	195	374	6.60843	6.8435	7.76964	8.05124	169.111	1.24741	0.340011	3.66875	0.000243741	0.0102108
Tulp2	102	118	266	401	6.86899	7.12399	8.21582	8.15144	203.93	1.23942	0.319365	3.88089	0.000104074	0.00501497
Fth1	264	289	536	1175	8.23337	8.41014	9.22418	9.69908	504.861	1.21117	0.283191	4.27687	1.89541e-05	0.00120402
Mia3	163	141	396	475	7.54067	7.37921	8.7883	8.39497	275.711	1.19705	0.307954	3.88712	0.000101442	0.00495433
Fam89a	121	78	266	295	7.11349	6.53204	8.21582	7.71037	179.453	1.18871	0.363099	3.27379	0.00106117	0.0332694
Cebpb	75	74	145	302	6.42982	6.45694	7.34449	7.74405	133.619	1.17761	0.365212	3.22445	0.00126214	0.0373985
Rhoc	61	66	149	217	6.13558	6.29387	7.38352	7.26983	113.927	1.172	0.376056	3.11655	0.00182983	0.0488574
9930014A18Rik	292	398	872	1018	8.37834	8.87067	9.92535	9.49242	608.659	1.13275	0.291905	3.88053	0.000104231	0.00501497
D730005E14Rik	365	444	932	1247	8.6994	9.02815	10.0213	9.78478	697.693	1.08755	0.265477	4.09657	4.19315e-05	0.00238323
Rmrp	335	209	460	1087	8.57598	7.94419	9.00398	9.58691	465.356	1.08439	0.318605	3.40356	0.000665131	0.0225997
Timp3	108	80	194	318	6.95077	6.56818	7.76225	7.81819	160.57	1.07631	0.343698	3.13157	0.00173877	0.0467853
Adgrg1	162	138	266	567	7.53184	7.34837	8.21582	8.6497	254.616	1.06311	0.313521	3.39087	0.000696704	0.0233492
E130218I03Rik	464	604	1047	1712	9.04489	9.4714	10.189	10.2416	881.919	0.994159	0.260372	3.81822	0.000134418	0.00634177
Sdccag8	161	165	306	533	7.52296	7.60472	8.4173	8.56071	267.069	0.982036	0.294904	3.33002	0.000868387	0.0280742
Acp2	192	145	317	547	7.77573	7.41933	8.4681	8.59802	275.334	0.981135	0.301454	3.25467	0.00113523	0.035138
Toporsos	250	277	512	826	8.15503	8.34914	9.15821	9.19137	430.435	0.973274	0.269716	3.60852	0.000307949	0.0121172
4931440P22Rik	276	356	637	949	8.29729	8.71015	9.47286	9.39131	515.557	0.96739	0.275006	3.5177	0.000435302	0.0163981
E230016M11Rik	1867	2533	3478	8071	11.0514	11.5381	11.9201	12.4777	3579.47	0.960954	0.2751	3.49311	0.000477424	0.0174804
Tapbp	226	196	431	614	8.00996	7.85193	8.91023	8.76431	342.006	0.959447	0.282205	3.39983	0.000674284	0.0227547
1600012H06Rik	368	451	845	1166	8.71118	9.05067	9.88002	9.688	662.323	0.948924	0.265379	3.57573	0.000349246	0.0134695
Best1	185	201	334	630	7.7224	7.88812	8.54326	8.80134	308.249	0.925784	0.291268	3.17846	0.0014806	0.0421992
Psd	353	329	675	970	8.65129	8.59664	9.55634	9.42284	543.001	0.919599	0.258993	3.55068	0.000384244	0.014531
6330415G19Rik	248	253	480	728	8.14348	8.21881	9.06527	9.00949	397.291	0.909412	0.270781	3.35847	0.000783751	0.0259975
1700001G11Rik	678	884	1487	2244	9.59119	10.0203	10.6947	10.6317	1232.45	0.893995	0.254845	3.508	0.000451493	0.0168741
Etohd2	1895	2246	3761	6045	11.0728	11.3647	12.0329	12.0608	3232.96	0.872326	0.233588	3.73446	0.00018812	0.00834859
Abhd1	1828	2161	3633	5784	11.0209	11.309	11.983	11.9971	3110.25	0.869467	0.233571	3.72249	0.000197265	0.00871464
Gm20319	488	571	936	1568	9.11751	9.39046	10.0274	10.1149	823.443	0.863851	0.251757	3.4313	0.000600706	0.0210767
Znhit1	1413	1851	2732	4896	10.6496	11.0857	11.5719	11.7567	2507.51	0.834497	0.24985	3.33999	0.000837818	0.0272333
Thbs1	373	368	625	1092	8.73061	8.75786	9.44546	9.59352	566.702	0.830145	0.256623	3.23488	0.00121695	0.0365084
1700034P13Rik	1336	1564	2642	3954	10.5688	10.8428	11.5236	11.4485	2217.71	0.826005	0.236332	3.4951	0.000473888	0.0174459
Kif3c	669	861	1203	2388	9.57193	9.98226	10.3892	10.7213	1170.01	0.825022	0.263348	3.13282	0.00173137	0.0467504
Brip1os	1460	1776	2861	4466	10.6968	11.0261	11.6384	11.6241	2460.21	0.812125	0.238365	3.40706	0.000656672	0.0224725
Fpgs	2672	2852	1689	2369	11.5684	11.7092	10.8784	10.7098	2401.15	-0.792894	0.231935	-3.4186	0.000629432	0.021848
Mmp19	1514	1868	920	1573	10.7492	11.0989	10.0026	10.1195	1460.96	-0.821641	0.246763	-3.32968	0.000869466	0.0280742
Mybbp1a	643	610	381	486	9.51482	9.48564	8.73272	8.4279	534.795	-0.864067	0.266291	-3.24483	0.00117522	0.035918
R74862	4045	5477	2458	4318	12.1664	12.6504	11.4195	11.5755	4059.55	-0.878219	0.250555	-3.50509	0.000456448	0.0169321
Cdc37l1	500	652	290	528	9.15249	9.58158	8.34005	8.54715	489.968	-0.885226	0.280788	-3.15265	0.00161794	0.0445462
AV051173	4047	6096	2453	4814	12.1671	12.8048	11.4165	11.7323	4318.28	-0.887427	0.271553	-3.26797	0.00108321	0.0336445
Rassf1	752	914	517	589	9.74045	10.0684	9.1722	8.70448	704.984	-0.908044	0.279359	-3.25045	0.00115221	0.035326
Gm6484	1097	668	513	641	10.2847	9.61651	9.16102	8.82626	737.398	-0.936307	0.295701	-3.1664	0.00154336	0.0432275
4930581F22Rik	467	581	290	408	9.05417	9.41547	8.34005	8.17632	440.297	-0.937715	0.27979	-3.3515	0.000803753	0.0264802
Gm16596	1334	1853	865	1236	10.5667	11.0873	9.91373	9.77201	1334.27	-0.955418	0.26391	-3.62024	0.000294325	0.0117365
Mesdc1	384	363	199	293	8.77244	8.73817	7.7988	7.70061	311.603	-0.958001	0.283163	-3.38321	0.000716431	0.0238459
Dopey1	1223	1437	619	1182	10.4414	10.7207	9.43157	9.70764	1110.24	-0.960745	0.25244	-3.80584	0.000141322	0.00663531
Agbl5	3589	5031	2087	3696	11.9939	12.5278	11.1835	11.3512	3600.46	-0.964946	0.256313	-3.76472	0.000166735	0.00760799
Nfix	761	616	355	551	9.75759	9.49975	8.631	8.60851	572.52	-0.96531	0.260922	-3.69961	0.000215928	0.00936878
Pigb	265	321	162	216	8.23881	8.56122	7.5035	7.26321	244.008	-0.976328	0.311363	-3.13566	0.00171469	0.046681
Hspg2	526	434	189	467	9.2255	8.99535	7.72476	8.37054	397.397	-0.979178	0.305322	-3.20704	0.0013411	0.0389079
Chad	380	327	207	237	8.75737	8.58787	7.85541	7.39623	292.92	-0.987674	0.305774	-3.23008	0.00123754	0.0368947
Dcbld2	926	742	547	455	10.0404	9.7679	9.25344	8.3331	688.926	-0.997107	0.320681	-3.10935	0.00187502	0.0499268
Tsc2	2675	3603	1428	2607	11.57	12.0463	10.6364	10.8479	2581.48	-1.03107	0.254387	-4.05316	5.05306e-05	0.00277461
Peg3os	6416	7570	3635	5026	12.8318	13.1172	11.9838	11.7945	5736.37	-1.03797	0.235165	-4.41379	1.01577e-05	0.000700158
Txndc11	498	653	283	433	9.14672	9.58379	8.30491	8.26183	471.265	-1.0497	0.280349	-3.74425	0.000180932	0.0081411
Tusc2	766	821	455	485	9.76703	9.9137	8.98825	8.42494	647.5	-1.06098	0.282443	-3.75645	0.000172344	0.00779073
Iqck	1181	1732	599	1262	10.391	10.9899	9.38425	9.80201	1189.88	-1.06256	0.284076	-3.74039	0.000183733	0.00822903
Fam196a	1111	561	459	524	10.303	9.36501	9.00085	8.53621	675.947	-1.07286	0.331275	-3.23858	0.00120127	0.0363713
Polr2b	2007	3406	1092	2314	11.1556	11.9652	10.2496	10.676	2201.59	-1.08779	0.298725	-3.64145	0.000271107	0.0111648
E130310I04Rik	512	502	217	405	9.18665	9.20496	7.92319	8.16571	409.631	-1.09603	0.272808	-4.01759	5.87951e-05	0.0031056
Thyn1	374	371	172	275	8.73446	8.76955	7.58946	7.60959	300.54	-1.10523	0.284706	-3.882	0.000103599	0.00501497
1700037H04Rik	450	589	242	377	9.00077	9.43517	8.07989	8.06272	419.27	-1.11478	0.284842	-3.91368	9.09e-05	0.00455868
Plekhm1	345	273	133	238	8.6183	8.32822	7.22067	7.40227	248.018	-1.118	0.306314	-3.64984	0.000262408	0.0108525
Gm15217	302	477	133	352	8.42678	9.13139	7.22067	7.96412	313.329	-1.13026	0.351818	-3.21263	0.00131525	0.0383872
Gramd4	367	374	204	212	8.70727	8.78114	7.83444	7.23642	297.393	-1.13681	0.314067	-3.61963	0.000295021	0.0117365
Dalrd3	1219	1701	632	1085	10.4367	10.9639	9.46151	9.58426	1169.86	-1.14974	0.265614	-4.32861	1.50055e-05	0.000978783
4930487H11Rik	617	585	309	352	9.45536	9.42536	8.43133	7.96412	477.553	-1.17843	0.282049	-4.1781	2.93955e-05	0.00176355
Cdk5r1	168	133	71	94	7.58403	7.29546	6.32356	6.07505	118.712	-1.20721	0.375443	-3.21542	0.00130254	0.0383383
Sptb	128	155	65	91	7.19406	7.515	6.19784	6.02896	111.865	-1.21162	0.382	-3.17179	0.00151502	0.0428037
4931403E22Rik	336	384	118	290	8.58026	8.81912	7.04926	7.68583	281.56	-1.25009	0.321542	-3.88779	0.000101159	0.00495433
Fam206a	397	322	213	142	8.82036	8.56569	7.89646	6.66295	281.277	-1.25187	0.382942	-3.26909	0.00107895	0.0336445
4833422C13Rik	988	750	426	469	10.1338	9.78335	8.89343	8.37669	676.907	-1.26396	0.285488	-4.42735	9.5396e-06	0.000667017
Nr1d1	425	504	175	334	8.91848	9.21068	7.61427	7.8887	362.684	-1.26417	0.288261	-4.38553	1.15706e-05	0.000791936
D330041H03Rik	1376	2005	649	1168	10.6114	11.201	9.49975	9.69047	1316.64	-1.28753	0.271754	-4.73785	2.15993e-06	0.00018652
Bbip1	447	662	186	418	8.99114	9.60351	7.70179	8.21113	430.536	-1.30001	0.315644	-4.1186	3.81178e-05	0.00221836
Capn7	994	1312	488	709	10.1426	10.5895	9.08907	8.97142	894.812	-1.30265	0.264228	-4.93003	8.22172e-07	7.61018e-05
Ptpn14	393	461	186	252	8.80579	9.08225	7.70179	7.48426	330.772	-1.3091	0.291213	-4.49535	6.94542e-06	0.000519722
Synm	216	189	71	144	7.94493	7.7997	6.32356	6.68293	156.08	-1.31239	0.346011	-3.7929	0.000148896	0.0068584
Ddx3x	139	136	43	105	7.31222	7.32744	5.61176	6.23246	105.866	-1.31646	0.399786	-3.2929	0.000991592	0.0312821
Gm15401	820	1074	354	638	9.8652	10.3009	8.62694	8.81951	731.628	-1.32301	0.269378	-4.91135	9.04535e-07	8.29356e-05
Gm11201	559	517	215	337	9.31315	9.24736	7.90989	7.90155	414.189	-1.32748	0.268565	-4.94285	7.69883e-07	7.26456e-05
Phtf1	139	96	47	71	7.31222	6.82868	5.73757	5.67712	89.8606	-1.35063	0.417515	-3.23493	0.00121672	0.0365084
Nt5dc2	17946	20259	8139	10756	14.3156	14.5373	13.1465	12.8919	14653.9	-1.35419	0.232721	-5.81894	5.92213e-09	9.92365e-07
Anxa5	137	112	32	99	7.29144	7.04925	5.1956	6.14873	94.5157	-1.3756	0.438936	-3.13393	0.00172482	0.0467504
Rarb	164	128	73	63	7.54945	7.24054	6.36314	5.50823	111.396	-1.38234	0.417677	-3.30959	0.000934339	0.0297733
Nrxn2	182	242	81	128	7.69893	8.1549	6.51143	6.51476	161.71	-1.39046	0.34926	-3.98116	6.85811e-05	0.00354542
4933431E20Rik	293	459	108	273	8.38326	9.07599	6.92251	7.59911	285.208	-1.41976	0.351125	-4.04346	5.26671e-05	0.0028188
Gpr162	292	240	73	195	8.37834	8.14297	6.36314	7.11666	200.355	-1.42471	0.352057	-4.0468	5.1922e-05	0.0028035
Colgalt2	126	137	65	52	7.1715	7.33794	6.19784	5.23808	99.5055	-1.44306	0.435659	-3.31237	0.000925104	0.029576
Zdhhc12	577	534	229	275	9.3588	9.29396	8.00053	7.60959	416.926	-1.46502	0.282747	-5.18138	2.20252e-07	2.33542e-05
Brf2	180	207	87	84	7.68306	7.93038	6.61343	5.91532	145.379	-1.47781	0.377626	-3.91343	9.09953e-05	0.00455868
H19	503	594	190	321	9.16111	9.44735	7.73234	7.83167	410.902	-1.48055	0.277874	-5.32812	9.92366e-08	1.12149e-05
Cdan1	798	641	275	370	9.82601	9.55706	8.26367	8.03579	535.96	-1.49739	0.270301	-5.53971	3.02974e-08	4.08782e-06
Capn9	98	70	32	43	6.81178	6.3777	5.1956	4.97188	62.4632	-1.50605	0.476295	-3.16202	0.0015668	0.0436459
Ctsb	224	239	92	113	7.99719	8.13697	6.69325	6.33703	172.677	-1.50805	0.33893	-4.44946	8.6087e-06	0.000624388
Hdgfrp3	1688	1994	591	1089	10.906	11.193	9.36489	9.58956	1368.25	-1.52462	0.247594	-6.15775	7.37844e-10	1.35304e-07
Apaf1	73	107	31	50	6.39129	6.98387	5.15106	5.18302	66.9994	-1.52551	0.470458	-3.2426	0.00118445	0.0359882
Acap3	94	77	36	37	6.75221	6.51363	5.36114	4.76251	63.4055	-1.53745	0.480094	-3.20239	0.0013629	0.0391372
4932702P03Rik	100	116	21	81	6.84067	7.0995	4.60839	5.86374	79.449	-1.55755	0.485366	-3.20903	0.00133184	0.038755
Gm15612	163	179	63	83	7.54067	7.72163	6.15337	5.89833	126.12	-1.57171	0.368536	-4.26475	2.00124e-05	0.00126299
Eps8l3	230	256	67	149	8.03517	8.23576	6.24097	6.7317	178.401	-1.58327	0.343235	-4.61279	3.97303e-06	0.000316507
Chrna2	170	189	65	86	7.60101	7.7997	6.19784	5.94871	131.891	-1.59378	0.364013	-4.37835	1.19582e-05	0.000807095
Siah1a	218	218	74	110	7.95817	8.00478	6.38253	6.2987	159.668	-1.60321	0.338023	-4.74291	2.10666e-06	0.000186133
Ccdc152	644	853	224	414	9.51706	9.96881	7.96881	8.19731	547.19	-1.62374	0.281208	-5.77418	7.73309e-09	1.25263e-06
Igfbp4	112	75	32	45	7.00282	6.47608	5.1956	5.03543	68.0014	-1.62782	0.466757	-3.48751	0.000487539	0.0176806
Mydgf	164	211	62	92	7.54945	7.95788	6.13062	6.04448	136.642	-1.64517	0.365986	-4.49516	6.95173e-06	0.000519722
Nfatc1	64	75	27	28	6.20388	6.47608	4.95776	4.37739	50.6701	-1.65376	0.523603	-3.15842	0.00158628	0.0440486
Vamp8	121	93	42	41	7.11349	6.78328	5.57851	4.90541	77.5518	-1.66799	0.455377	-3.66288	0.000249393	0.0103583
Atg9b	139	167	41	86	7.31222	7.62201	5.54448	5.94871	110.696	-1.67332	0.392895	-4.25895	2.05391e-05	0.00128787
Gm10578	155	56	33	51	7.46847	6.06011	5.2388	5.21081	75.6389	-1.68181	0.51868	-3.24249	0.00118492	0.0359882
Clcc1	76	67	27	28	6.44871	6.31529	4.95776	4.37739	51.6777	-1.69196	0.517754	-3.26789	0.00108352	0.0336445
Rtl1	313	151	87	85	8.47824	7.47749	6.61343	5.93211	165.871	-1.72085	0.414754	-4.14908	3.33811e-05	0.00197823
C920021L13Rik	203	311	60	150	7.85575	8.51568	6.084	6.74126	184.735	-1.7246	0.375571	-4.59195	4.39115e-06	0.000344174
2810442N19Rik	100	66	34	26	6.84067	6.29387	5.28074	4.27581	59.484	-1.7374	0.526846	-3.29774	0.00097465	0.0308554
Serinc5	93	93	21	53	6.73692	6.78328	4.60839	5.26484	66.2465	-1.75152	0.473727	-3.69731	0.000217897	0.00938056
Reln	80	96	27	37	6.52189	6.82868	4.95776	4.76251	62.4478	-1.81096	0.47658	-3.79991	0.000144746	0.00673105
Fabp4	158	106	30	67	7.49597	6.97044	5.10511	5.59514	92.4071	-1.84932	0.431209	-4.2887	1.79724e-05	0.00114917
Adamts4	267	343	85	132	8.24962	8.65661	6.58023	6.55868	214.815	-1.85834	0.326106	-5.69857	1.20814e-08	1.9249e-06
Acap1	106	92	31	37	6.92402	6.76783	5.15106	4.76251	69.4726	-1.87295	0.459642	-4.07479	4.60563e-05	0.00257253
Tmem179	436	419	128	164	8.95527	8.9447	7.16576	6.86885	299.312	-1.8868	0.296097	-6.37225	1.86272e-10	3.77162e-08
Slc19a1	163	207	72	42	7.54067	7.93038	6.34348	4.93903	129.33	-1.93208	0.454737	-4.24878	2.14936e-05	0.00133055
Scn3a	83	48	22	20	6.57443	5.84131	4.67281	3.91947	45.4771	-1.93465	0.576622	-3.35513	0.000793265	0.0262236
Man2a2	79	71	21	29	6.50394	6.39792	4.60839	4.42562	52.124	-1.93495	0.509888	-3.79485	0.000147732	0.00683716
Galk1	484	641	166	204	9.10566	9.55706	7.5385	7.1813	391.957	-1.93745	0.302111	-6.41304	1.42647e-10	3.01388e-08
Ttyh3	561	630	169	213	9.31829	9.53212	7.5642	7.24316	412.115	-1.97585	0.284867	-6.93604	4.03252e-12	1.18764e-09
Rnf8-cmtr1	87	97	12	50	6.64164	6.8435	3.84472	5.18302	62.7315	-2.04245	0.527877	-3.86917	0.000109206	0.00520872
Copg2	47225	68113	13591	22714	15.7115	16.2866	13.8861	13.9703	39571.3	-2.04781	0.254029	-8.0613	7.54871e-16	3.86136e-13
Kctd12	54	56	14	20	5.96239	6.06011	4.0527	3.91947	37.6539	-2.04992	0.586477	-3.49532	0.000473493	0.0174459
Dnaic1	82	68	18	27	6.55713	6.33639	4.39582	4.32749	50.9183	-2.09594	0.519443	-4.03497	5.46092e-05	0.00290026
Rab36	48	79	21	15	5.79535	6.55022	4.60839	3.53587	43.5405	-2.09604	0.606438	-3.45632	0.000547607	0.0194952
Abcc2	50	71	20	13	5.8532	6.39792	4.54095	3.34843	41.2168	-2.14125	0.61643	-3.47362	0.000513484	0.018513
Dnm3os	221	118	42	49	7.97781	7.12399	5.57851	5.15469	113.017	-2.21808	0.43252	-5.12826	2.92435e-07	3.02359e-05
Phyhipl	142	163	29	57	7.34283	7.58721	5.05764	5.36717	102.029	-2.22016	0.406099	-5.46706	4.57572e-08	5.70147e-06
Gm11747	77	120	22	32	6.46736	7.14806	4.67281	4.56133	66.1067	-2.22919	0.491926	-4.53156	5.85501e-06	0.000444569
5031434C07Rik	195	162	45	50	7.798	7.57838	5.67603	5.18302	119.307	-2.23117	0.392342	-5.68679	1.2945e-08	2.02924e-06
Camk4	44	31	6	14	5.67218	5.22428	2.9418	3.44519	24.6878	-2.30922	0.727336	-3.1749	0.00149889	0.0425403
H1foo	227	231	55	60	8.0163	8.08803	5.9604	5.43942	151.803	-2.31421	0.365316	-6.33482	2.37616e-10	4.71305e-08
Ddx39	312	230	58	79	8.47364	8.08179	6.03582	5.8283	178.665	-2.32858	0.348286	-6.68584	2.29602e-11	5.72181e-09
Ifi27l2a	372	580	83	167	8.72674	9.41299	6.54624	6.89478	315.158	-2.334	0.332737	-7.01453	2.30716e-12	7.23331e-10
Clec9a	115	169	26	47	7.04066	7.6391	4.90509	5.09629	93.8328	-2.34672	0.434846	-5.39668	6.7884e-08	8.14525e-06
Cyp8b1	71	140	27	24	6.35169	7.369	4.95776	4.16652	70.0784	-2.35215	0.52714	-4.46209	8.11635e-06	0.000593104
6330403A02Rik	30	59	13	8	5.13278	6.13429	3.95246	2.7339	29.6356	-2.35222	0.727347	-3.23397	0.00122083	0.0365084
Prkag2os1	136	91	27	26	7.28094	6.75221	4.95776	4.27581	74.2963	-2.40307	0.48206	-4.98501	6.19576e-07	6.08248e-05
Mterf4	428	394	86	104	8.9286	8.85613	6.59693	6.21884	268.099	-2.44377	0.31161	-7.84242	4.41958e-15	2.14769e-12
Lta4h	73	67	16	16	6.39129	6.31529	4.23444	3.62118	45.7373	-2.44606	0.562225	-4.35068	1.35715e-05	0.000903435
Bcr	1126	1534	278	331	10.3223	10.8148	8.27927	7.87574	868.962	-2.45401	0.283787	-8.64736	5.27038e-18	3.65877e-15
Kcnq1ot1	761	575	120	194	9.75759	9.40052	7.07332	7.1093	433.994	-2.45566	0.284392	-8.63478	5.88397e-18	3.81242e-15
Gm7457	47	30	9	8	5.76553	5.17826	3.46278	2.7339	25.0074	-2.48169	0.7423	-3.34324	0.000828072	0.0270977
Tmem252	294	315	68	64	8.38816	8.53407	6.26207	5.53045	197.763	-2.50645	0.357218	-7.01659	2.27356e-12	7.23331e-10
Hjurp	70	65	11	19	6.33148	6.27212	3.72829	3.85048	43.5028	-2.54505	0.567623	-4.48369	7.3362e-06	0.000544279
Plet1os	37	53	4	17	5.42754	5.98189	2.44779	3.70173	28.9234	-2.55975	0.717252	-3.56883	0.000358579	0.0137533
E030013I19Rik	52	92	16	13	5.90883	6.76783	4.23444	3.34843	46.5342	-2.61174	0.602472	-4.33503	1.45738e-05	0.000957046
Nt5dc3	59	71	13	13	6.08818	6.39792	3.95246	3.34843	41.7166	-2.64388	0.594447	-4.44764	8.68191e-06	0.000625033
Klhl4	155	128	24	33	7.46847	7.24054	4.79362	4.60388	90.1907	-2.66152	0.43164	-6.16605	7.00153e-10	1.30861e-07
Mcat	205	207	43	32	7.86983	7.93038	5.61176	4.56133	130.94	-2.73414	0.419184	-6.52253	6.91292e-11	1.56248e-08
Mrpl35	121	129	21	17	7.11349	7.25169	4.60839	3.70173	77.6567	-3.01673	0.487436	-6.18899	6.05522e-10	1.15394e-07
Grin1os	25	25	2	6	4.87795	4.92317	1.69059	2.3894	15.3668	-3.06051	0.952638	-3.21267	0.00131507	0.0383872
Prkcb	41	28	3	6	5.57237	5.08157	2.11831	2.3894	20.8154	-3.31982	0.851441	-3.89907	9.65646e-05	0.00478832
Mroh4	127	79	13	7	7.18282	6.55022	3.95246	2.57191	61.3239	-3.63128	0.59176	-6.1364	8.44106e-10	1.51923e-07
Cyb561	35	65	3	5	5.34929	6.27212	2.11831	2.18041	29.382	-4.02127	0.811718	-4.95402	7.26971e-07	6.99548e-05
Fam189a1	43	31	1	5	5.63967	5.22428	1.07994	2.18041	21.4701	-4.04746	0.9275	-4.36384	1.27798e-05	0.000856598
Kbtbd11	29	24	1	3	5.08529	4.86626	1.07994	1.64141	15.3717	-4.12672	1.08527	-3.8025	0.000143246	0.00669331
Lrrc10b	11	12	0	0	3.75465	3.91489	0	0	6.3394	-6.29625	1.91256	-3.29206	0.000994563	0.0312821
